# Supplementary material for: Mapping QTL for Seed Germinability under Low Temperature Using a New High-Density Genetic Map of Rice
Source: Front Plant Sci. 2017 Jul 12;8:1223. doi: 10.3389/fpls.2017.01223 (PMC5506081; doi:10.3389/fpls.2017.01223)
Supplement: DATA SHEET 1 — The bin marker information of the high density map. [file Data_Sheet_1.XLS]

## Sheet: marker information
Bin marker	Chromosome	Postion	Genetic_Distance
bin1-1	Chr01	140000	0
bin1-2	Chr01	300000	0.2
bin1-3	Chr01	360000	0.41
bin1-4	Chr01	420000	0.61
bin1-5	Chr01	480000	0.81
bin1-6	Chr01	540000	1.22
bin1-7	Chr01	620000	1.63
bin1-8	Chr01	720000	1.84
bin1-9	Chr01	940000	2.25
bin1-10	Chr01	1140000	2.45
bin1-11	Chr01	1340000	2.86
bin1-12	Chr01	1560000	3.27
bin1-13	Chr01	1620000	3.47
bin1-14	Chr01	1660000	3.68
bin1-15	Chr01	1720000	3.88
bin1-16	Chr01	1800000	4.08
bin1-17	Chr01	1960000	4.29
bin1-18	Chr01	2100000	4.49
bin1-19	Chr01	2240000	4.69
bin1-20	Chr01	2460000	5.53
bin1-21	Chr01	2580000	5.94
bin1-22	Chr01	2620000	6.14
bin1-23	Chr01	2660000	6.34
bin1-24	Chr01	2700000	6.54
bin1-25	Chr01	2740000	6.75
bin1-26	Chr01	2780000	6.95
bin1-27	Chr01	2820000	7.15
bin1-28	Chr01	2900000	7.36
bin1-29	Chr01	3000000	7.56
bin1-30	Chr01	3140000	7.76
bin1-31	Chr01	3280000	7.97
bin1-32	Chr01	3380000	8.17
bin1-33	Chr01	3460000	8.37
bin1-34	Chr01	3500000	8.37
bin1-35	Chr01	3560000	8.58
bin1-36	Chr01	3660000	8.99
bin1-37	Chr01	3860000	8.99
bin1-38	Chr01	4020000	9.4
bin1-39	Chr01	4100000	9.6
bin1-40	Chr01	4220000	9.8
bin1-41	Chr01	4300000	10.01
bin1-42	Chr01	4440000	10.42
bin1-43	Chr01	4600000	10.62
bin1-44	Chr01	4700000	10.82
bin1-45	Chr01	4820000	11.03
bin1-46	Chr01	4980000	11.23
bin1-47	Chr01	5260000	11.85
bin1-48	Chr01	5460000	12.05
bin1-49	Chr01	5500000	12.26
bin1-50	Chr01	5560000	12.46
bin1-51	Chr01	5640000	12.66
bin1-52	Chr01	5700000	13.07
bin1-53	Chr01	5740000	13.91
bin1-54	Chr01	5840000	15.18
bin1-55	Chr01	5960000	15.59
bin1-56	Chr01	6040000	16.21
bin1-57	Chr01	6160000	16.83
bin1-58	Chr01	6260000	17.03
bin1-59	Chr01	6420000	17.24
bin1-60	Chr01	6580000	17.44
bin1-61	Chr01	6620000	17.64
bin1-62	Chr01	6680000	17.84
bin1-63	Chr01	6740000	18.05
bin1-64	Chr01	6780000	18.25
bin1-65	Chr01	6860000	18.66
bin1-66	Chr01	6960000	18.86
bin1-67	Chr01	7020000	18.86
bin1-68	Chr01	7060000	19.92
bin1-69	Chr01	7360000	20.12
bin1-70	Chr01	7760000	21.62
bin1-71	Chr01	8000000	21.82
bin1-72	Chr01	8240000	25.28
bin1-73	Chr01	8880000	26.12
bin1-74	Chr01	9960000	27.17
bin1-75	Chr01	10600000	27.37
bin1-76	Chr01	10720000	27.78
bin1-77	Chr01	10900000	27.98
bin1-78	Chr01	11240000	29.03
bin1-79	Chr01	11580000	30.09
bin1-80	Chr01	11900000	30.09
bin1-81	Chr01	12120000	30.09
bin1-82	Chr01	12280000	30.09
bin1-83	Chr01	12500000	30.09
bin1-84	Chr01	12660000	30.09
bin1-85	Chr01	12740000	30.09
bin1-86	Chr01	12840000	30.09
bin1-87	Chr01	12940000	30.09
bin1-88	Chr01	13020000	30.29
bin1-89	Chr01	13140000	30.49
bin1-90	Chr01	13220000	30.49
bin1-91	Chr01	13260000	30.49
bin1-92	Chr01	13300000	30.49
bin1-93	Chr01	13420000	30.49
bin1-94	Chr01	13580000	32.45
bin1-95	Chr01	13760000	33.07
bin1-96	Chr01	13900000	33.48
bin1-97	Chr01	13960000	34.1
bin1-98	Chr01	14020000	34.31
bin1-99	Chr01	14060000	34.51
bin1-100	Chr01	14100000	35.34
bin1-101	Chr01	14140000	35.55
bin1-102	Chr01	14220000	36.17
bin1-103	Chr01	14300000	36.58
bin1-104	Chr01	14360000	36.78
bin1-105	Chr01	14420000	37.19
bin1-106	Chr01	14460000	37.39
bin1-107	Chr01	14500000	37.59
bin1-108	Chr01	14540000	38
bin1-109	Chr01	14580000	38.84
bin1-110	Chr01	14640000	39.89
bin1-111	Chr01	14700000	40.94
bin1-112	Chr01	14740000	40.94
bin1-113	Chr01	14800000	41.56
bin1-114	Chr01	14880000	41.97
bin1-115	Chr01	14960000	42.17
bin1-116	Chr01	15020000	43.22
bin1-117	Chr01	15120000	43.43
bin1-118	Chr01	15220000	43.43
bin1-119	Chr01	15280000	43.63
bin1-120	Chr01	15360000	44.46
bin1-121	Chr01	15420000	44.87
bin1-122	Chr01	16260000	45.28
bin1-123	Chr01	17360000	45.49
bin1-124	Chr01	17760000	45.49
bin1-125	Chr01	17900000	45.49
bin1-126	Chr01	17960000	45.49
bin1-127	Chr01	18020000	45.69
bin1-128	Chr01	18060000	46.1
bin1-129	Chr01	18120000	46.3
bin1-130	Chr01	18180000	46.3
bin1-131	Chr01	18220000	46.3
bin1-132	Chr01	18300000	46.51
bin1-133	Chr01	18380000	46.92
bin1-134	Chr01	18440000	47.12
bin1-135	Chr01	18520000	47.32
bin1-136	Chr01	18680000	47.53
bin1-137	Chr01	18840000	48.58
bin1-138	Chr01	18900000	49.41
bin1-139	Chr01	19020000	49.82
bin1-140	Chr01	19140000	50.02
bin1-141	Chr01	19180000	50.23
bin1-142	Chr01	19280000	50.43
bin1-143	Chr01	19740000	51.93
bin1-144	Chr01	20140000	52.13
bin1-145	Chr01	20220000	52.75
bin1-146	Chr01	20320000	53.16
bin1-147	Chr01	20400000	58.03
bin1-148	Chr01	20460000	58.65
bin1-149	Chr01	20540000	59.92
bin1-150	Chr01	20620000	60.13
bin1-151	Chr01	20820000	60.33
bin1-152	Chr01	21020000	60.53
bin1-153	Chr01	21400000	60.74
bin1-154	Chr01	21780000	60.94
bin1-155	Chr01	21860000	61.14
bin1-156	Chr01	21940000	61.55
bin1-157	Chr01	21980000	61.76
bin1-158	Chr01	22060000	61.96
bin1-159	Chr01	22180000	62.58
bin1-160	Chr01	22300000	63.2
bin1-161	Chr01	22420000	63.4
bin1-162	Chr01	22520000	63.6
bin1-163	Chr01	22580000	63.81
bin1-164	Chr01	22640000	64.01
bin1-165	Chr01	22700000	64.21
bin1-166	Chr01	22740000	64.21
bin1-167	Chr01	22800000	64.42
bin1-168	Chr01	22860000	64.62
bin1-169	Chr01	22900000	64.62
bin1-170	Chr01	22940000	64.62
bin1-171	Chr01	23020000	64.82
bin1-172	Chr01	23160000	65.03
bin1-173	Chr01	23380000	65.23
bin1-174	Chr01	23620000	65.43
bin1-175	Chr01	23780000	65.64
bin1-176	Chr01	23900000	65.84
bin1-177	Chr01	23980000	66.04
bin1-178	Chr01	24020000	66.25
bin1-179	Chr01	24080000	66.25
bin1-180	Chr01	24200000	68.21
bin1-181	Chr01	24320000	68.41
bin1-182	Chr01	24400000	68.61
bin1-183	Chr01	24620000	68.82
bin1-184	Chr01	24820000	72.02
bin1-185	Chr01	24880000	72.22
bin1-186	Chr01	24940000	72.63
bin1-187	Chr01	25000000	72.83
bin1-188	Chr01	25060000	73.24
bin1-189	Chr01	25100000	73.65
bin1-190	Chr01	25160000	73.65
bin1-191	Chr01	25220000	74.49
bin1-192	Chr01	25360000	75.32
bin1-193	Chr01	25640000	75.52
bin1-194	Chr01	25880000	75.73
bin1-195	Chr01	25980000	76.14
bin1-196	Chr01	26180000	76.34
bin1-197	Chr01	26460000	76.75
bin1-198	Chr01	26600000	77.37
bin1-199	Chr01	26660000	77.78
bin1-200	Chr01	26700000	78.4
bin1-201	Chr01	26780000	78.6
bin1-202	Chr01	27040000	78.81
bin1-203	Chr01	27300000	79.01
bin1-204	Chr01	27380000	79.21
bin1-205	Chr01	27460000	79.42
bin1-206	Chr01	27540000	79.62
bin1-207	Chr01	27640000	80.03
bin1-208	Chr01	27780000	80.23
bin1-209	Chr01	27920000	80.44
bin1-210	Chr01	28040000	80.64
bin1-211	Chr01	28100000	80.84
bin1-212	Chr01	28220000	81.04
bin1-213	Chr01	28360000	81.25
bin1-214	Chr01	28500000	81.45
bin1-215	Chr01	28620000	81.86
bin1-216	Chr01	28780000	82.91
bin1-217	Chr01	28980000	83.12
bin1-218	Chr01	29140000	83.32
bin1-219	Chr01	29280000	83.52
bin1-220	Chr01	29360000	83.73
bin1-221	Chr01	29420000	83.93
bin1-222	Chr01	29460000	84.13
bin1-223	Chr01	29540000	84.34
bin1-224	Chr01	29780000	84.54
bin1-225	Chr01	30000000	84.74
bin1-226	Chr01	30080000	85.15
bin1-227	Chr01	30160000	85.56
bin1-228	Chr01	30240000	85.76
bin1-229	Chr01	30300000	85.97
bin1-230	Chr01	30460000	86.38
bin1-231	Chr01	30620000	86.58
bin1-232	Chr01	30700000	86.78
bin1-233	Chr01	30800000	86.99
bin1-234	Chr01	30920000	87.19
bin1-235	Chr01	31100000	87.39
bin1-236	Chr01	31220000	87.6
bin1-237	Chr01	31380000	87.8
bin1-238	Chr01	31620000	88
bin1-239	Chr01	31740000	88.21
bin1-240	Chr01	31800000	88.41
bin1-241	Chr01	31860000	88.61
bin1-242	Chr01	31900000	88.82
bin1-243	Chr01	31940000	88.82
bin1-244	Chr01	32080000	89.02
bin1-245	Chr01	32220000	89.22
bin1-246	Chr01	32360000	90.06
bin1-247	Chr01	32500000	90.47
bin1-248	Chr01	32560000	90.67
bin1-249	Chr01	32660000	91.08
bin1-250	Chr01	32760000	91.08
bin1-251	Chr01	32820000	91.28
bin1-252	Chr01	32880000	91.49
bin1-253	Chr01	32940000	91.49
bin1-254	Chr01	33020000	91.69
bin1-255	Chr01	33100000	91.69
bin1-256	Chr01	33140000	91.89
bin1-257	Chr01	33180000	91.89
bin1-258	Chr01	33220000	92.1
bin1-259	Chr01	33260000	92.51
bin1-260	Chr01	33340000	92.92
bin1-261	Chr01	33420000	92.92
bin1-262	Chr01	33560000	92.92
bin1-263	Chr01	33700000	92.92
bin1-264	Chr01	33740000	93.33
bin1-265	Chr01	33800000	93.53
bin1-266	Chr01	33860000	93.73
bin1-267	Chr01	33900000	93.73
bin1-268	Chr01	33940000	93.94
bin1-269	Chr01	34240000	94.14
bin1-270	Chr01	34580000	94.14
bin1-271	Chr01	34680000	94.34
bin1-272	Chr01	34740000	94.55
bin1-273	Chr01	34780000	94.96
bin1-274	Chr01	34840000	95.16
bin1-275	Chr01	35000000	95.57
bin1-276	Chr01	35140000	95.98
bin1-277	Chr01	35200000	96.39
bin1-278	Chr01	35280000	96.59
bin1-279	Chr01	35360000	96.59
bin1-280	Chr01	35440000	97
bin1-281	Chr01	35500000	97.2
bin1-282	Chr01	35540000	97.41
bin1-283	Chr01	35640000	97.61
bin1-284	Chr01	35740000	97.61
bin1-285	Chr01	35780000	97.61
bin1-286	Chr01	35980000	97.61
bin1-287	Chr01	36180000	98.02
bin1-288	Chr01	36340000	98.22
bin1-289	Chr01	36540000	98.43
bin1-290	Chr01	36680000	98.63
bin1-291	Chr01	36920000	105.43
bin1-292	Chr01	37100000	105.63
bin1-293	Chr01	37140000	106.46
bin1-294	Chr01	37540000	106.67
bin1-295	Chr01	38220000	106.87
bin1-296	Chr01	38760000	107.92
bin1-297	Chr01	39040000	108.12
bin1-298	Chr01	39120000	108.12
bin1-299	Chr01	39180000	108.33
bin1-300	Chr01	39280000	108.33
bin1-301	Chr01	39440000	108.33
bin1-302	Chr01	39560000	108.33
bin1-303	Chr01	39700000	108.33
bin1-304	Chr01	39880000	108.53
bin1-305	Chr01	39980000	109.15
bin1-306	Chr01	40180000	109.35
bin1-307	Chr01	40500000	110.19
bin1-308	Chr01	40660000	110.81
bin1-309	Chr01	40700000	111.01
bin1-310	Chr01	40740000	111.21
bin1-311	Chr01	40820000	111.83
bin1-312	Chr01	40900000	112.04
bin1-313	Chr01	41000000	112.45
bin1-314	Chr01	41100000	112.65
bin1-315	Chr01	41140000	113.7
bin1-316	Chr01	41200000	113.9
bin1-317	Chr01	41280000	114.96
bin1-318	Chr01	41360000	115.16
bin1-319	Chr01	41480000	116.21
bin1-320	Chr01	41640000	117.26
bin1-321	Chr01	41740000	118.31
bin1-322	Chr01	41780000	118.51
bin1-323	Chr01	41820000	118.72
bin1-324	Chr01	41860000	118.92
bin1-325	Chr01	41900000	119.33
bin1-326	Chr01	41960000	119.53
bin1-327	Chr01	42020000	119.74
bin1-328	Chr01	42060000	120.36
bin1-329	Chr01	42120000	120.77
bin1-330	Chr01	42180000	121.18
bin1-331	Chr01	42220000	121.38
bin1-332	Chr01	42280000	123.34
bin1-333	Chr01	42340000	123.54
bin1-334	Chr01	42400000	123.75
bin1-335	Chr01	42460000	123.95
bin1-336	Chr01	42500000	124.15
bin1-337	Chr01	42600000	124.36
bin1-338	Chr01	42700000	125.63
bin1-339	Chr01	42740000	126.25
bin1-340	Chr01	42780000	126.45
bin1-341	Chr01	42820000	126.66
bin1-342	Chr01	42920000	126.86
bin1-343	Chr01	43020000	127.06
bin1-344	Chr01	43060000	127.47
bin1-345	Chr01	43160000	127.68
bin1-346	Chr01	43260000	128.51
bin2-1	Chr02	40000	0
bin2-2	Chr02	140000	0.83
bin2-3	Chr02	220000	0.83
bin2-4	Chr02	280000	1.04
bin2-5	Chr02	340000	1.24
bin2-6	Chr02	380000	1.24
bin2-7	Chr02	420000	1.24
bin2-8	Chr02	460000	1.44
bin2-9	Chr02	520000	1.65
bin2-10	Chr02	600000	2.27
bin2-11	Chr02	780000	2.47
bin2-12	Chr02	960000	2.47
bin2-13	Chr02	1100000	4.2
bin2-14	Chr02	1320000	4.61
bin2-15	Chr02	1460000	4.81
bin2-16	Chr02	1500000	5.22
bin2-17	Chr02	1560000	5.42
bin2-18	Chr02	1640000	5.42
bin2-19	Chr02	1780000	5.83
bin2-20	Chr02	2000000	6.67
bin2-21	Chr02	2160000	7.29
bin2-22	Chr02	2220000	7.49
bin2-23	Chr02	2260000	8.54
bin2-24	Chr02	2300000	8.95
bin2-25	Chr02	2340000	10
bin2-26	Chr02	2380000	11.05
bin2-27	Chr02	2420000	11.26
bin2-28	Chr02	2460000	13.94
bin2-29	Chr02	2520000	14.15
bin2-30	Chr02	2580000	14.98
bin2-31	Chr02	2620000	16.48
bin2-32	Chr02	2720000	18.21
bin2-33	Chr02	2820000	18.21
bin2-34	Chr02	2880000	18.62
bin2-35	Chr02	2980000	18.82
bin2-36	Chr02	3060000	18.82
bin2-37	Chr02	3100000	19.23
bin2-38	Chr02	3200000	22.43
bin2-39	Chr02	3320000	25.63
bin2-40	Chr02	3440000	25.63
bin2-41	Chr02	3560000	25.83
bin2-42	Chr02	3700000	26.45
bin2-43	Chr02	3920000	26.65
bin2-44	Chr02	4060000	26.86
bin2-45	Chr02	4100000	27.06
bin2-46	Chr02	4140000	29.26
bin2-47	Chr02	4200000	29.67
bin2-48	Chr02	4280000	32.36
bin2-49	Chr02	4360000	32.56
bin2-50	Chr02	4480000	32.76
bin2-51	Chr02	4580000	32.76
bin2-52	Chr02	4620000	32.76
bin2-53	Chr02	4680000	32.97
bin2-54	Chr02	4760000	33.17
bin2-55	Chr02	4840000	33.58
bin2-56	Chr02	4900000	33.78
bin2-57	Chr02	4940000	34.84
bin2-58	Chr02	4980000	35.89
bin2-59	Chr02	5020000	36.3
bin2-60	Chr02	5060000	37.13
bin2-61	Chr02	5100000	38.63
bin2-62	Chr02	5140000	38.83
bin2-63	Chr02	5420000	39.03
bin2-64	Chr02	5980000	44.2
bin2-65	Chr02	6420000	44.41
bin2-66	Chr02	6640000	44.82
bin2-67	Chr02	6800000	46.09
bin2-68	Chr02	6940000	46.5
bin2-69	Chr02	7100000	47.12
bin2-70	Chr02	7240000	47.32
bin2-71	Chr02	7360000	47.73
bin2-72	Chr02	7760000	47.93
bin2-73	Chr02	8140000	48.34
bin2-74	Chr02	8220000	48.96
bin2-75	Chr02	8280000	50.24
bin2-76	Chr02	8420000	50.65
bin2-77	Chr02	8540000	51.06
bin2-78	Chr02	8660000	52.11
bin2-79	Chr02	8780000	52.31
bin2-80	Chr02	8820000	53.14
bin2-81	Chr02	8860000	53.35
bin2-82	Chr02	8980000	54.85
bin2-83	Chr02	9100000	55.05
bin2-84	Chr02	9180000	55.25
bin2-85	Chr02	9400000	55.46
bin2-86	Chr02	9700000	55.66
bin2-87	Chr02	9980000	55.86
bin2-88	Chr02	10140000	56.06
bin2-89	Chr02	10180000	57.34
bin2-90	Chr02	10260000	57.54
bin2-91	Chr02	10340000	57.54
bin2-92	Chr02	10400000	58.37
bin2-93	Chr02	10460000	58.78
bin2-94	Chr02	10500000	58.99
bin2-95	Chr02	10540000	59.19
bin2-96	Chr02	10600000	59.39
bin2-97	Chr02	10680000	60.67
bin2-98	Chr02	10760000	61.29
bin2-99	Chr02	10820000	61.49
bin2-100	Chr02	10860000	61.49
bin2-101	Chr02	10920000	62.99
bin2-102	Chr02	11000000	63.4
bin2-103	Chr02	11060000	63.6
bin2-104	Chr02	11100000	63.8
bin2-105	Chr02	11140000	64.01
bin2-106	Chr02	11200000	65.5
bin2-107	Chr02	11260000	65.91
bin2-108	Chr02	11320000	66.32
bin2-109	Chr02	11460000	66.32
bin2-110	Chr02	14040000	66.32
bin2-111	Chr02	16540000	66.53
bin2-112	Chr02	17000000	66.53
bin2-113	Chr02	17460000	66.53
bin2-114	Chr02	17500000	67.58
bin2-115	Chr02	17540000	68.2
bin2-116	Chr02	17680000	68.82
bin2-117	Chr02	17820000	68.82
bin2-118	Chr02	17860000	68.82
bin2-119	Chr02	17920000	69.02
bin2-120	Chr02	17980000	69.22
bin2-121	Chr02	18120000	69.63
bin2-122	Chr02	18300000	69.63
bin2-123	Chr02	18380000	69.84
bin2-124	Chr02	18420000	70.04
bin2-125	Chr02	18460000	70.24
bin2-126	Chr02	18500000	70.45
bin2-127	Chr02	18540000	70.45
bin2-128	Chr02	18580000	70.65
bin2-129	Chr02	18880000	71.06
bin2-130	Chr02	19180000	74.52
bin2-131	Chr02	19640000	75.14
bin2-132	Chr02	20160000	75.35
bin2-133	Chr02	20420000	75.55
bin2-134	Chr02	20680000	75.75
bin2-135	Chr02	20780000	76.16
bin2-136	Chr02	20820000	76.57
bin2-137	Chr02	20920000	77.19
bin2-138	Chr02	21080000	77.6
bin2-139	Chr02	21240000	77.81
bin2-140	Chr02	21340000	79.3
bin2-141	Chr02	21460000	79.92
bin2-142	Chr02	21580000	79.92
bin2-143	Chr02	21700000	80.33
bin2-144	Chr02	21860000	80.95
bin2-145	Chr02	21940000	81.16
bin2-146	Chr02	22020000	82.65
bin2-147	Chr02	22100000	82.86
bin2-148	Chr02	22160000	82.86
bin2-149	Chr02	22260000	83.06
bin2-150	Chr02	22340000	85.02
bin2-151	Chr02	22380000	85.22
bin2-152	Chr02	22420000	85.43
bin2-153	Chr02	22480000	85.63
bin2-154	Chr02	22560000	86.25
bin2-155	Chr02	22640000	86.45
bin2-156	Chr02	22700000	86.45
bin2-157	Chr02	22740000	86.86
bin2-158	Chr02	22800000	87.48
bin2-159	Chr02	22880000	87.69
bin2-160	Chr02	22940000	91.42
bin2-161	Chr02	23020000	92.25
bin2-162	Chr02	23100000	92.25
bin2-163	Chr02	23160000	92.45
bin2-164	Chr02	23220000	92.66
bin2-165	Chr02	23260000	92.86
bin2-166	Chr02	23300000	93.06
bin2-167	Chr02	23400000	93.27
bin2-168	Chr02	23520000	93.47
bin2-169	Chr02	23600000	93.67
bin2-170	Chr02	23660000	93.88
bin2-171	Chr02	23760000	94.08
bin2-172	Chr02	23860000	94.28
bin2-173	Chr02	23920000	94.9
bin2-174	Chr02	24060000	94.9
bin2-175	Chr02	24180000	95.11
bin2-176	Chr02	24220000	95.31
bin2-177	Chr02	24260000	95.72
bin2-178	Chr02	24380000	96.13
bin2-179	Chr02	24500000	96.33
bin2-180	Chr02	24540000	96.54
bin2-181	Chr02	24580000	96.74
bin2-182	Chr02	24640000	96.94
bin2-183	Chr02	24700000	97.35
bin2-184	Chr02	24760000	97.76
bin2-185	Chr02	24820000	97.97
bin2-186	Chr02	24880000	98.38
bin2-187	Chr02	24940000	98.58
bin2-188	Chr02	25040000	98.99
bin2-189	Chr02	25140000	99.4
bin2-190	Chr02	25180000	99.6
bin2-191	Chr02	25240000	99.81
bin2-192	Chr02	25300000	100.22
bin2-193	Chr02	25340000	100.42
bin2-194	Chr02	25400000	100.83
bin2-195	Chr02	25480000	101.24
bin2-196	Chr02	25580000	101.44
bin2-197	Chr02	25660000	101.44
bin2-198	Chr02	25700000	102.06
bin2-199	Chr02	25740000	102.06
bin2-200	Chr02	25780000	103.33
bin2-201	Chr02	25820000	103.74
bin2-202	Chr02	25900000	104.15
bin2-203	Chr02	25980000	104.36
bin2-204	Chr02	26040000	104.36
bin2-205	Chr02	26100000	104.56
bin2-206	Chr02	26140000	104.56
bin2-207	Chr02	26200000	104.56
bin2-208	Chr02	26280000	104.56
bin2-209	Chr02	26340000	104.76
bin2-210	Chr02	26380000	104.97
bin2-211	Chr02	26420000	105.38
bin2-212	Chr02	26460000	105.58
bin2-213	Chr02	26500000	105.78
bin2-214	Chr02	26580000	105.78
bin2-215	Chr02	26660000	106.19
bin2-216	Chr02	26720000	106.6
bin2-217	Chr02	26900000	106.81
bin2-218	Chr02	27100000	107.01
bin2-219	Chr02	27220000	107.21
bin2-220	Chr02	27300000	107.21
bin2-221	Chr02	27340000	107.42
bin2-222	Chr02	27380000	107.42
bin2-223	Chr02	27480000	107.62
bin2-224	Chr02	27740000	107.82
bin2-225	Chr02	27940000	108.03
bin2-226	Chr02	28020000	108.23
bin2-227	Chr02	28160000	108.43
bin2-228	Chr02	28260000	108.64
bin2-229	Chr02	28300000	108.84
bin2-230	Chr02	28360000	109.04
bin2-231	Chr02	28540000	109.25
bin2-232	Chr02	28740000	109.25
bin2-233	Chr02	29100000	109.25
bin2-234	Chr02	29420000	109.25
bin2-235	Chr02	29480000	109.66
bin2-236	Chr02	29560000	110.06
bin2-237	Chr02	29780000	110.47
bin2-238	Chr02	30020000	110.68
bin2-239	Chr02	30140000	110.88
bin2-240	Chr02	30240000	111.08
bin2-241	Chr02	30340000	111.29
bin2-242	Chr02	30480000	111.49
bin2-243	Chr02	30600000	111.9
bin2-244	Chr02	30660000	112.1
bin2-245	Chr02	30740000	112.31
bin2-246	Chr02	30880000	112.31
bin2-247	Chr02	31120000	112.51
bin2-248	Chr02	31300000	112.71
bin2-249	Chr02	31340000	112.92
bin2-250	Chr02	31380000	113.12
bin2-251	Chr02	31560000	113.32
bin2-252	Chr02	31740000	113.73
bin2-253	Chr02	31880000	113.73
bin2-254	Chr02	32060000	113.94
bin2-255	Chr02	32140000	114.14
bin2-256	Chr02	32220000	114.14
bin2-257	Chr02	32320000	114.55
bin2-258	Chr02	32440000	114.75
bin2-259	Chr02	32540000	115.37
bin2-260	Chr02	32720000	115.58
bin2-261	Chr02	32920000	115.78
bin2-262	Chr02	33080000	116.83
bin2-263	Chr02	33240000	117.03
bin2-264	Chr02	33300000	117.24
bin2-265	Chr02	33340000	117.44
bin2-266	Chr02	33380000	117.64
bin2-267	Chr02	33440000	117.85
bin2-268	Chr02	33540000	118.05
bin2-269	Chr02	33620000	118.25
bin2-270	Chr02	33700000	118.66
bin2-271	Chr02	33780000	118.87
bin2-272	Chr02	33860000	119.07
bin2-273	Chr02	33980000	119.27
bin2-274	Chr02	34080000	119.48
bin2-275	Chr02	34180000	119.68
bin2-276	Chr02	34260000	120.09
bin2-277	Chr02	34300000	120.09
bin2-278	Chr02	34340000	120.29
bin2-279	Chr02	34400000	120.29
bin2-280	Chr02	34500000	120.29
bin2-281	Chr02	34580000	120.91
bin2-282	Chr02	34620000	121.75
bin2-283	Chr02	34680000	121.95
bin2-284	Chr02	34820000	121.95
bin2-285	Chr02	34940000	121.95
bin2-286	Chr02	34980000	122.78
bin2-287	Chr02	35020000	123.83
bin2-288	Chr02	35060000	125.56
bin2-289	Chr02	35120000	125.76
bin2-290	Chr02	35180000	133.27
bin2-291	Chr02	35220000	133.68
bin2-292	Chr02	35280000	133.68
bin2-293	Chr02	35340000	133.68
bin2-294	Chr02	35380000	133.89
bin2-295	Chr02	35420000	134.09
bin2-296	Chr02	35460000	134.29
bin2-297	Chr02	35500000	134.29
bin2-298	Chr02	35540000	134.5
bin2-299	Chr02	35620000	134.5
bin2-300	Chr02	35760000	136.7
bin2-301	Chr02	35860000	137.11
bin2-302	Chr02	35900000	137.31
bin3-1	Chr03	80000	0
bin3-2	Chr03	280000	0.62
bin3-3	Chr03	440000	0.82
bin3-4	Chr03	620000	1.03
bin3-5	Chr03	780000	1.23
bin3-6	Chr03	840000	1.23
bin3-7	Chr03	940000	1.23
bin3-8	Chr03	1020000	1.43
bin3-9	Chr03	1080000	1.64
bin3-10	Chr03	1140000	1.84
bin3-11	Chr03	1200000	2.04
bin3-12	Chr03	1380000	2.25
bin3-13	Chr03	1580000	2.66
bin3-14	Chr03	1660000	3.28
bin3-15	Chr03	1760000	3.9
bin3-16	Chr03	1960000	4.1
bin3-17	Chr03	2120000	4.51
bin3-18	Chr03	2200000	4.71
bin3-19	Chr03	2480000	5.12
bin3-20	Chr03	2740000	5.33
bin3-21	Chr03	2780000	5.53
bin3-22	Chr03	2980000	6.15
bin3-23	Chr03	3260000	6.35
bin3-24	Chr03	3380000	6.97
bin3-25	Chr03	3420000	7.38
bin3-26	Chr03	3460000	7.58
bin3-27	Chr03	3540000	7.79
bin3-28	Chr03	3660000	7.99
bin3-29	Chr03	3740000	8.19
bin3-30	Chr03	3840000	8.6
bin3-31	Chr03	3980000	8.6
bin3-32	Chr03	4100000	8.81
bin3-33	Chr03	4180000	9.22
bin3-34	Chr03	4240000	9.42
bin3-35	Chr03	4320000	9.62
bin3-36	Chr03	4540000	9.83
bin3-37	Chr03	4900000	10.03
bin3-38	Chr03	5140000	10.23
bin3-39	Chr03	5240000	10.44
bin3-40	Chr03	5480000	10.64
bin3-41	Chr03	5860000	10.84
bin3-42	Chr03	6060000	11.05
bin3-43	Chr03	6220000	11.25
bin3-44	Chr03	6560000	18.05
bin3-45	Chr03	6780000	18.25
bin3-46	Chr03	6820000	18.45
bin3-47	Chr03	6860000	18.66
bin3-48	Chr03	6940000	19.07
bin3-49	Chr03	7020000	19.27
bin3-50	Chr03	7060000	19.68
bin3-51	Chr03	7120000	19.88
bin3-52	Chr03	7180000	20.08
bin3-53	Chr03	7220000	20.29
bin3-54	Chr03	7400000	20.7
bin3-55	Chr03	7580000	20.9
bin3-56	Chr03	7620000	21.31
bin3-57	Chr03	7700000	21.93
bin3-58	Chr03	7800000	22.13
bin3-59	Chr03	7900000	22.34
bin3-60	Chr03	8020000	22.54
bin3-61	Chr03	8100000	22.54
bin3-62	Chr03	8140000	22.54
bin3-63	Chr03	8200000	22.54
bin3-64	Chr03	8320000	22.95
bin3-65	Chr03	8480000	22.95
bin3-66	Chr03	8620000	23.36
bin3-67	Chr03	8700000	23.36
bin3-68	Chr03	8740000	25.09
bin3-69	Chr03	8780000	25.5
bin3-70	Chr03	8820000	27.22
bin3-71	Chr03	9020000	27.43
bin3-72	Chr03	9220000	27.63
bin3-73	Chr03	9280000	27.83
bin3-74	Chr03	9340000	29.56
bin3-75	Chr03	9380000	29.76
bin3-76	Chr03	9500000	30.6
bin3-77	Chr03	9680000	31.43
bin3-78	Chr03	9780000	31.84
bin3-79	Chr03	9820000	32.46
bin3-80	Chr03	9900000	33.29
bin3-81	Chr03	10020000	33.5
bin3-82	Chr03	10100000	33.7
bin3-83	Chr03	10140000	33.9
bin3-84	Chr03	10200000	34.31
bin3-85	Chr03	10280000	34.31
bin3-86	Chr03	10380000	34.52
bin3-87	Chr03	10460000	34.72
bin3-88	Chr03	10620000	35.34
bin3-89	Chr03	10880000	35.54
bin3-90	Chr03	11060000	35.54
bin3-91	Chr03	11160000	35.75
bin3-92	Chr03	11240000	35.95
bin3-93	Chr03	11300000	36.36
bin3-94	Chr03	11400000	36.98
bin3-95	Chr03	11500000	37.18
bin3-96	Chr03	11560000	37.39
bin3-97	Chr03	11680000	37.8
bin3-98	Chr03	11820000	38
bin3-99	Chr03	11900000	39.5
bin3-100	Chr03	11940000	39.91
bin3-101	Chr03	12040000	40.11
bin3-102	Chr03	12180000	40.52
bin3-103	Chr03	12360000	40.72
bin3-104	Chr03	12520000	40.93
bin3-105	Chr03	12580000	41.13
bin3-106	Chr03	12680000	41.13
bin3-107	Chr03	12800000	41.33
bin3-108	Chr03	12860000	41.54
bin3-109	Chr03	12920000	41.95
bin3-110	Chr03	12980000	42.36
bin3-111	Chr03	13040000	42.77
bin3-112	Chr03	13100000	42.97
bin3-113	Chr03	13140000	43.38
bin3-114	Chr03	13180000	43.79
bin3-115	Chr03	13440000	43.99
bin3-116	Chr03	13760000	44.2
bin3-117	Chr03	13940000	44.4
bin3-118	Chr03	14140000	44.6
bin3-119	Chr03	14260000	44.6
bin3-120	Chr03	14320000	45.22
bin3-121	Chr03	14400000	45.43
bin3-122	Chr03	14460000	47.15
bin3-123	Chr03	14520000	47.36
bin3-124	Chr03	14580000	48.19
bin3-125	Chr03	14620000	48.6
bin3-126	Chr03	14700000	49.01
bin3-127	Chr03	14800000	49.42
bin3-128	Chr03	14860000	49.62
bin3-129	Chr03	14900000	51.12
bin3-130	Chr03	14940000	51.53
bin3-131	Chr03	14980000	51.73
bin3-132	Chr03	15020000	51.94
bin3-133	Chr03	15060000	52.14
bin3-134	Chr03	15200000	52.34
bin3-135	Chr03	15340000	52.55
bin3-136	Chr03	15380000	52.75
bin3-137	Chr03	15420000	52.95
bin3-138	Chr03	15560000	53.16
bin3-139	Chr03	15720000	56.36
bin3-140	Chr03	15820000	56.36
bin3-141	Chr03	15960000	56.97
bin3-142	Chr03	16060000	57.18
bin3-143	Chr03	16140000	57.38
bin3-144	Chr03	16220000	57.58
bin3-145	Chr03	16260000	57.79
bin3-146	Chr03	16300000	57.79
bin3-147	Chr03	16360000	58.2
bin3-148	Chr03	16420000	60.89
bin3-149	Chr03	16460000	61.3
bin3-150	Chr03	16520000	61.71
bin3-151	Chr03	16580000	61.91
bin3-152	Chr03	16620000	62.11
bin3-153	Chr03	16760000	62.32
bin3-154	Chr03	16920000	62.52
bin3-155	Chr03	17040000	62.52
bin3-156	Chr03	17160000	62.93
bin3-157	Chr03	17240000	63.13
bin3-158	Chr03	17320000	63.13
bin3-159	Chr03	17380000	63.34
bin3-160	Chr03	17440000	63.54
bin3-161	Chr03	17860000	63.95
bin3-162	Chr03	18260000	63.95
bin3-163	Chr03	18640000	64.15
bin3-164	Chr03	19160000	64.15
bin3-165	Chr03	19360000	64.36
bin3-166	Chr03	19540000	64.56
bin3-167	Chr03	19840000	64.56
bin3-168	Chr03	20060000	64.56
bin3-169	Chr03	20140000	64.56
bin3-170	Chr03	20260000	64.56
bin3-171	Chr03	20440000	64.76
bin3-172	Chr03	20680000	64.97
bin3-173	Chr03	20880000	64.97
bin3-174	Chr03	20940000	65.38
bin3-175	Chr03	20980000	65.58
bin3-176	Chr03	21120000	65.58
bin3-177	Chr03	21340000	65.78
bin3-178	Chr03	21560000	65.98
bin3-179	Chr03	21700000	66.19
bin3-180	Chr03	21740000	66.39
bin3-181	Chr03	21920000	66.8
bin3-182	Chr03	22140000	67
bin3-183	Chr03	22300000	67
bin3-184	Chr03	22460000	67
bin3-185	Chr03	22600000	67
bin3-186	Chr03	22700000	67.21
bin3-187	Chr03	22760000	67.21
bin3-188	Chr03	22840000	67.41
bin3-189	Chr03	23000000	67.61
bin3-190	Chr03	23160000	67.82
bin3-191	Chr03	23260000	67.82
bin3-192	Chr03	23340000	68.02
bin3-193	Chr03	23400000	68.22
bin3-194	Chr03	23500000	68.22
bin3-195	Chr03	23600000	68.43
bin3-196	Chr03	23660000	68.43
bin3-197	Chr03	23700000	68.43
bin3-198	Chr03	23780000	68.63
bin3-199	Chr03	23940000	68.83
bin3-200	Chr03	24160000	69.04
bin3-201	Chr03	24340000	69.24
bin3-202	Chr03	24440000	69.44
bin3-203	Chr03	24500000	69.65
bin3-204	Chr03	24540000	70.27
bin3-205	Chr03	24580000	70.47
bin3-206	Chr03	24620000	70.88
bin3-207	Chr03	24660000	71.08
bin3-208	Chr03	24700000	71.49
bin3-209	Chr03	24780000	71.7
bin3-210	Chr03	24880000	71.9
bin3-211	Chr03	24960000	72.1
bin3-212	Chr03	25100000	72.51
bin3-213	Chr03	25220000	73.79
bin3-214	Chr03	25260000	74.19
bin3-215	Chr03	25300000	75.47
bin3-216	Chr03	25340000	75.88
bin3-217	Chr03	25400000	76.29
bin3-218	Chr03	25480000	76.7
bin3-219	Chr03	25700000	77.75
bin3-220	Chr03	25900000	77.95
bin3-221	Chr03	25940000	77.95
bin3-222	Chr03	26060000	79
bin3-223	Chr03	26260000	79.41
bin3-224	Chr03	26460000	79.62
bin3-225	Chr03	26600000	79.82
bin3-226	Chr03	26660000	80.23
bin3-227	Chr03	26700000	80.23
bin3-228	Chr03	26740000	80.85
bin3-229	Chr03	26780000	82.12
bin3-230	Chr03	26820000	83.17
bin3-231	Chr03	26860000	83.79
bin3-232	Chr03	26980000	83.79
bin3-233	Chr03	27100000	83.79
bin3-234	Chr03	27200000	84.2
bin3-235	Chr03	27360000	84.61
bin3-236	Chr03	27500000	87.05
bin3-237	Chr03	27600000	87.26
bin3-238	Chr03	27680000	87.88
bin3-239	Chr03	27760000	90.07
bin3-240	Chr03	27820000	90.28
bin3-241	Chr03	27860000	90.48
bin3-242	Chr03	27900000	90.68
bin3-243	Chr03	27960000	90.68
bin3-244	Chr03	28060000	91.09
bin3-245	Chr03	28220000	91.71
bin3-246	Chr03	28360000	92.12
bin3-247	Chr03	28420000	93.4
bin3-248	Chr03	28460000	93.4
bin3-249	Chr03	28500000	93.4
bin3-250	Chr03	28540000	95.12
bin3-251	Chr03	28700000	95.33
bin3-252	Chr03	28960000	95.53
bin3-253	Chr03	29100000	95.94
bin3-254	Chr03	29180000	100.23
bin3-255	Chr03	29260000	101.95
bin3-256	Chr03	29300000	101.95
bin3-257	Chr03	29360000	103.23
bin3-258	Chr03	29440000	103.43
bin3-259	Chr03	29520000	105.16
bin3-260	Chr03	29600000	105.36
bin3-261	Chr03	29660000	105.36
bin3-262	Chr03	29740000	105.36
bin3-263	Chr03	29820000	105.36
bin3-264	Chr03	29880000	105.36
bin3-265	Chr03	29960000	105.56
bin3-266	Chr03	30020000	105.77
bin3-267	Chr03	30060000	105.97
bin3-268	Chr03	30100000	105.97
bin3-269	Chr03	30140000	105.97
bin3-270	Chr03	30220000	105.97
bin3-271	Chr03	30340000	105.97
bin3-272	Chr03	30420000	105.97
bin3-273	Chr03	30480000	105.97
bin3-274	Chr03	30540000	105.97
bin3-275	Chr03	30620000	108.17
bin3-276	Chr03	30800000	109
bin3-277	Chr03	30940000	109.2
bin3-278	Chr03	31060000	109.41
bin3-279	Chr03	31180000	109.41
bin3-280	Chr03	31260000	109.41
bin3-281	Chr03	31400000	109.41
bin3-282	Chr03	31600000	109.61
bin3-283	Chr03	31740000	109.81
bin3-284	Chr03	31960000	110.87
bin3-285	Chr03	32220000	111.07
bin3-286	Chr03	32300000	111.27
bin3-287	Chr03	32400000	111.47
bin3-288	Chr03	32500000	113.44
bin3-289	Chr03	32620000	114.71
bin3-290	Chr03	32760000	116.21
bin3-291	Chr03	32860000	118.17
bin3-292	Chr03	32960000	118.37
bin3-293	Chr03	33100000	118.57
bin3-294	Chr03	33460000	118.78
bin3-295	Chr03	33860000	119.19
bin3-296	Chr03	34040000	119.81
bin3-297	Chr03	34180000	120.01
bin3-298	Chr03	34300000	120.42
bin3-299	Chr03	34400000	120.83
bin3-300	Chr03	34500000	121.03
bin3-301	Chr03	34660000	121.23
bin3-302	Chr03	34820000	121.64
bin3-303	Chr03	34860000	123.14
bin3-304	Chr03	34960000	123.55
bin3-305	Chr03	35120000	123.76
bin3-306	Chr03	35220000	124.17
bin3-307	Chr03	35280000	124.37
bin3-308	Chr03	35360000	125.42
bin3-309	Chr03	35440000	125.83
bin3-310	Chr03	35520000	127.33
bin3-311	Chr03	35600000	127.53
bin3-312	Chr03	35700000	127.73
bin3-313	Chr03	35920000	129.69
bin3-314	Chr03	36100000	129.69
bin3-315	Chr03	36140000	129.69
bin3-316	Chr03	36180000	129.69
bin3-317	Chr03	36300000	129.69
bin4-1	Chr04	220000	0
bin4-2	Chr04	460000	0.2
bin4-3	Chr04	520000	0.61
bin4-4	Chr04	580000	1.23
bin4-5	Chr04	620000	1.85
bin4-6	Chr04	660000	3.13
bin4-7	Chr04	700000	3.75
bin4-8	Chr04	840000	5.47
bin4-9	Chr04	980000	5.88
bin4-10	Chr04	1040000	6.09
bin4-11	Chr04	1120000	6.5
bin4-12	Chr04	1180000	6.5
bin4-13	Chr04	1260000	6.7
bin4-14	Chr04	1540000	7.97
bin4-15	Chr04	1780000	9.24
bin4-16	Chr04	1820000	9.65
bin4-17	Chr04	1980000	9.65
bin4-18	Chr04	2260000	9.86
bin4-19	Chr04	2420000	9.86
bin4-20	Chr04	2460000	10.91
bin4-21	Chr04	2620000	12.4
bin4-22	Chr04	2820000	14.85
bin4-23	Chr04	2940000	15.05
bin4-24	Chr04	3040000	15.25
bin4-25	Chr04	3240000	15.25
bin4-26	Chr04	3480000	15.46
bin4-27	Chr04	3900000	15.66
bin4-28	Chr04	4260000	15.66
bin4-29	Chr04	4360000	17.16
bin4-30	Chr04	4460000	17.57
bin4-31	Chr04	4500000	21.57
bin4-32	Chr04	4600000	25.58
bin4-33	Chr04	4700000	25.78
bin4-34	Chr04	4740000	25.98
bin4-35	Chr04	4880000	25.98
bin4-36	Chr04	5040000	25.98
bin4-37	Chr04	5100000	25.98
bin4-38	Chr04	5160000	26.39
bin4-39	Chr04	5240000	26.6
bin4-40	Chr04	5300000	26.6
bin4-41	Chr04	5340000	27.01
bin4-42	Chr04	5420000	27.01
bin4-43	Chr04	5520000	27.21
bin4-44	Chr04	5680000	27.21
bin4-45	Chr04	5860000	27.62
bin4-46	Chr04	5940000	27.82
bin4-47	Chr04	5980000	28.66
bin4-48	Chr04	6020000	28.86
bin4-49	Chr04	6060000	29.27
bin4-50	Chr04	6100000	29.47
bin4-51	Chr04	6140000	29.68
bin4-52	Chr04	6180000	30.73
bin4-53	Chr04	6320000	31.78
bin4-54	Chr04	6480000	31.98
bin4-55	Chr04	6560000	32.19
bin4-56	Chr04	6620000	33.24
bin4-57	Chr04	6660000	33.44
bin4-58	Chr04	6800000	33.85
bin4-59	Chr04	6960000	34.05
bin4-60	Chr04	7100000	34.26
bin4-61	Chr04	7220000	35.31
bin4-62	Chr04	7260000	35.51
bin4-63	Chr04	7320000	35.51
bin4-64	Chr04	7620000	35.71
bin4-65	Chr04	7900000	35.92
bin4-66	Chr04	7960000	37.19
bin4-67	Chr04	8040000	37.39
bin4-68	Chr04	8120000	37.6
bin4-69	Chr04	8180000	37.8
bin4-70	Chr04	8220000	38
bin4-71	Chr04	8260000	39.5
bin4-72	Chr04	8400000	39.91
bin4-73	Chr04	8540000	39.91
bin4-74	Chr04	8600000	39.91
bin4-75	Chr04	8860000	40.11
bin4-76	Chr04	9180000	40.32
bin4-77	Chr04	9380000	40.52
bin4-78	Chr04	9760000	40.72
bin4-79	Chr04	10180000	40.93
bin4-80	Chr04	10340000	41.13
bin4-81	Chr04	10380000	41.13
bin4-82	Chr04	10440000	41.13
bin4-83	Chr04	10520000	41.13
bin4-84	Chr04	10580000	41.13
bin4-85	Chr04	10620000	42.18
bin4-86	Chr04	10720000	43.23
bin4-87	Chr04	10820000	43.44
bin4-88	Chr04	10960000	43.64
bin4-89	Chr04	11100000	43.84
bin4-90	Chr04	11160000	43.84
bin4-91	Chr04	11280000	44.04
bin4-92	Chr04	11400000	44.45
bin4-93	Chr04	11460000	44.86
bin4-94	Chr04	11540000	45.92
bin4-95	Chr04	11640000	46.97
bin4-96	Chr04	11700000	47.59
bin4-97	Chr04	11740000	48.21
bin4-98	Chr04	11800000	48.62
bin4-99	Chr04	11860000	48.62
bin4-100	Chr04	11920000	49.67
bin4-101	Chr04	11980000	50.29
bin4-102	Chr04	12020000	50.7
bin4-103	Chr04	12060000	50.9
bin4-104	Chr04	12100000	51.73
bin4-105	Chr04	12160000	52.79
bin4-106	Chr04	12220000	53.2
bin4-107	Chr04	12260000	53.4
bin4-108	Chr04	12300000	53.6
bin4-109	Chr04	12380000	53.8
bin4-110	Chr04	12480000	54.42
bin4-111	Chr04	12560000	54.83
bin4-112	Chr04	12640000	56.33
bin4-113	Chr04	12700000	56.95
bin4-114	Chr04	12740000	57.16
bin4-115	Chr04	12880000	57.36
bin4-116	Chr04	13020000	58.19
bin4-117	Chr04	13060000	59.03
bin4-118	Chr04	13100000	59.44
bin4-119	Chr04	13140000	59.85
bin4-120	Chr04	13180000	60.05
bin4-121	Chr04	13260000	60.25
bin4-122	Chr04	13340000	60.66
bin4-123	Chr04	13380000	61.28
bin4-124	Chr04	13460000	61.69
bin4-125	Chr04	13540000	61.9
bin4-126	Chr04	13580000	62.1
bin4-127	Chr04	13640000	62.1
bin4-128	Chr04	13700000	62.3
bin4-129	Chr04	13760000	62.3
bin4-130	Chr04	13820000	62.51
bin4-131	Chr04	13860000	63.12
bin4-132	Chr04	13900000	63.33
bin4-133	Chr04	13940000	63.74
bin4-134	Chr04	14020000	63.94
bin4-135	Chr04	14100000	63.94
bin4-136	Chr04	14160000	64.14
bin4-137	Chr04	14260000	64.35
bin4-138	Chr04	14340000	64.35
bin4-139	Chr04	14400000	64.55
bin4-140	Chr04	14460000	64.75
bin4-141	Chr04	14500000	64.96
bin4-142	Chr04	14620000	65.79
bin4-143	Chr04	14820000	66.41
bin4-144	Chr04	15080000	66.61
bin4-145	Chr04	15320000	66.82
bin4-146	Chr04	15700000	67.02
bin4-147	Chr04	16060000	67.22
bin4-148	Chr04	16160000	67.22
bin4-149	Chr04	16320000	67.43
bin4-150	Chr04	16460000	67.84
bin4-151	Chr04	16500000	68.25
bin4-152	Chr04	16580000	68.45
bin4-153	Chr04	16740000	68.86
bin4-154	Chr04	17040000	69.06
bin4-155	Chr04	17340000	69.06
bin4-156	Chr04	17540000	69.9
bin4-157	Chr04	17700000	70.73
bin4-158	Chr04	17780000	70.93
bin4-159	Chr04	18020000	71.34
bin4-160	Chr04	18340000	71.96
bin4-161	Chr04	18580000	72.17
bin4-162	Chr04	18780000	72.37
bin4-163	Chr04	18900000	72.57
bin4-164	Chr04	18980000	72.78
bin4-165	Chr04	19060000	73.61
bin4-166	Chr04	19160000	73.81
bin4-167	Chr04	19260000	74.02
bin4-168	Chr04	19560000	74.22
bin4-169	Chr04	19860000	74.42
bin4-170	Chr04	19940000	74.42
bin4-171	Chr04	19980000	75.26
bin4-172	Chr04	20020000	75.46
bin4-173	Chr04	20060000	75.46
bin4-174	Chr04	20120000	75.46
bin4-175	Chr04	20240000	75.87
bin4-176	Chr04	20340000	76.07
bin4-177	Chr04	20500000	77.57
bin4-178	Chr04	20700000	77.77
bin4-179	Chr04	20920000	78.18
bin4-180	Chr04	21180000	79.24
bin4-181	Chr04	21300000	79.65
bin4-182	Chr04	21460000	80.27
bin4-183	Chr04	21620000	80.27
bin4-184	Chr04	21660000	80.89
bin4-185	Chr04	21760000	81.09
bin4-186	Chr04	21880000	81.29
bin4-187	Chr04	22000000	81.5
bin4-188	Chr04	22140000	82.99
bin4-189	Chr04	22220000	82.99
bin4-190	Chr04	22300000	82.99
bin4-191	Chr04	22760000	83.2
bin4-192	Chr04	23200000	83.4
bin4-193	Chr04	23260000	83.4
bin4-194	Chr04	23300000	84.67
bin4-195	Chr04	23420000	85.08
bin4-196	Chr04	23560000	85.7
bin4-197	Chr04	23700000	86.75
bin4-198	Chr04	24080000	86.96
bin4-199	Chr04	24380000	87.16
bin4-200	Chr04	24460000	88.21
bin4-201	Chr04	24800000	89.26
bin4-202	Chr04	25120000	89.46
bin4-203	Chr04	25180000	89.87
bin4-204	Chr04	25240000	90.49
bin4-205	Chr04	25440000	91.54
bin4-206	Chr04	25620000	91.54
bin4-207	Chr04	25720000	91.75
bin4-208	Chr04	26080000	91.95
bin4-209	Chr04	26400000	92.36
bin4-210	Chr04	26540000	92.56
bin4-211	Chr04	26700000	92.97
bin4-212	Chr04	26880000	93.18
bin4-213	Chr04	27060000	94.23
bin4-214	Chr04	27200000	94.23
bin4-215	Chr04	27440000	94.43
bin4-216	Chr04	27700000	94.64
bin4-217	Chr04	27840000	94.64
bin4-218	Chr04	27940000	94.84
bin4-219	Chr04	28020000	95.04
bin4-220	Chr04	28060000	95.04
bin4-221	Chr04	28120000	95.04
bin4-222	Chr04	28180000	95.25
bin4-223	Chr04	28280000	95.45
bin4-224	Chr04	28520000	95.86
bin4-225	Chr04	28720000	95.86
bin4-226	Chr04	28840000	96.06
bin4-227	Chr04	29120000	96.26
bin4-228	Chr04	29380000	96.47
bin4-229	Chr04	29500000	96.47
bin4-230	Chr04	29620000	96.67
bin4-231	Chr04	29720000	96.87
bin4-232	Chr04	29880000	98.37
bin4-233	Chr04	30020000	98.99
bin4-234	Chr04	30060000	100.04
bin4-235	Chr04	30160000	100.25
bin4-236	Chr04	30300000	100.66
bin4-237	Chr04	30420000	100.86
bin4-238	Chr04	30500000	101.06
bin4-239	Chr04	30540000	102.11
bin4-240	Chr04	30760000	103.16
bin4-241	Chr04	30980000	103.37
bin4-242	Chr04	31020000	103.57
bin4-243	Chr04	31060000	103.98
bin4-244	Chr04	31100000	104.18
bin4-245	Chr04	31140000	105.02
bin4-246	Chr04	31180000	105.22
bin4-247	Chr04	31220000	105.42
bin4-248	Chr04	31260000	105.63
bin4-249	Chr04	31300000	106.04
bin4-250	Chr04	31360000	106.24
bin4-251	Chr04	31420000	106.44
bin4-252	Chr04	31560000	107.72
bin4-253	Chr04	31700000	108.13
bin4-254	Chr04	31760000	108.33
bin4-255	Chr04	31840000	109.16
bin4-256	Chr04	31900000	109.57
bin4-257	Chr04	32040000	109.98
bin4-258	Chr04	32200000	110.39
bin4-259	Chr04	32260000	110.39
bin4-260	Chr04	32300000	110.8
bin4-261	Chr04	32340000	111.01
bin4-262	Chr04	32400000	111.21
bin4-263	Chr04	32540000	111.21
bin4-264	Chr04	32700000	112.71
bin4-265	Chr04	32860000	112.71
bin4-266	Chr04	33020000	112.91
bin4-267	Chr04	33100000	121.98
bin4-268	Chr04	33200000	122.39
bin4-269	Chr04	33320000	122.6
bin4-270	Chr04	33420000	123.43
bin4-271	Chr04	33540000	124.93
bin4-272	Chr04	33620000	125.34
bin4-273	Chr04	33680000	125.54
bin4-274	Chr04	33760000	125.74
bin4-275	Chr04	33820000	128.43
bin4-276	Chr04	33880000	130.16
bin4-277	Chr04	33940000	131.43
bin4-278	Chr04	34020000	131.84
bin4-279	Chr04	34120000	132.05
bin4-280	Chr04	34200000	132.25
bin4-281	Chr04	34260000	132.45
bin4-282	Chr04	34420000	132.86
bin4-283	Chr04	34600000	133.07
bin4-284	Chr04	34660000	133.27
bin4-285	Chr04	34700000	133.47
bin4-286	Chr04	34760000	133.88
bin4-287	Chr04	34900000	134.09
bin4-288	Chr04	35020000	134.29
bin4-289	Chr04	35060000	134.91
bin4-290	Chr04	35100000	135.11
bin4-291	Chr04	35140000	135.32
bin4-292	Chr04	35180000	135.52
bin4-293	Chr04	35220000	135.72
bin4-294	Chr04	35260000	136.13
bin4-295	Chr04	35320000	136.33
bin4-296	Chr04	35380000	136.74
bin4-297	Chr04	35420000	136.95
bin4-298	Chr04	35480000	137.57
bin5-1	Chr05	60000	0
bin5-2	Chr05	180000	0
bin5-3	Chr05	260000	0.41
bin5-4	Chr05	300000	0.61
bin5-5	Chr05	340000	0.82
bin5-6	Chr05	400000	1.02
bin5-7	Chr05	460000	1.64
bin5-8	Chr05	500000	1.84
bin5-9	Chr05	540000	2.05
bin5-10	Chr05	580000	2.05
bin5-11	Chr05	620000	2.25
bin5-12	Chr05	680000	2.45
bin5-13	Chr05	760000	2.66
bin5-14	Chr05	820000	2.86
bin5-15	Chr05	860000	3.48
bin5-16	Chr05	900000	3.68
bin5-17	Chr05	940000	3.89
bin5-18	Chr05	980000	4.3
bin5-19	Chr05	1020000	4.71
bin5-20	Chr05	1060000	5.54
bin5-21	Chr05	1100000	5.54
bin5-22	Chr05	1160000	5.95
bin5-23	Chr05	1240000	6.15
bin5-24	Chr05	1380000	6.36
bin5-25	Chr05	1500000	6.77
bin5-26	Chr05	1540000	6.77
bin5-27	Chr05	1580000	6.97
bin5-28	Chr05	1640000	7.17
bin5-29	Chr05	1780000	7.38
bin5-30	Chr05	1900000	8.65
bin5-31	Chr05	1940000	12.65
bin5-32	Chr05	2080000	12.86
bin5-33	Chr05	2240000	13.48
bin5-34	Chr05	2360000	15.92
bin5-35	Chr05	2520000	16.54
bin5-36	Chr05	2760000	16.74
bin5-37	Chr05	2940000	16.94
bin5-38	Chr05	3020000	17.15
bin5-39	Chr05	3100000	17.98
bin5-40	Chr05	3160000	18.39
bin5-41	Chr05	3240000	18.8
bin5-42	Chr05	3320000	19
bin5-43	Chr05	3380000	19.62
bin5-44	Chr05	3420000	20.03
bin5-45	Chr05	3500000	20.44
bin5-46	Chr05	3680000	21.06
bin5-47	Chr05	3820000	21.06
bin5-48	Chr05	3860000	21.47
bin5-49	Chr05	3960000	21.68
bin5-50	Chr05	4080000	21.88
bin5-51	Chr05	4140000	22.08
bin5-52	Chr05	4180000	22.29
bin5-53	Chr05	4220000	23.78
bin5-54	Chr05	4380000	23.99
bin5-55	Chr05	4540000	24.4
bin5-56	Chr05	4920000	24.81
bin5-57	Chr05	5340000	25.22
bin5-58	Chr05	5520000	25.84
bin5-59	Chr05	5780000	26.89
bin5-60	Chr05	5980000	27.51
bin5-61	Chr05	6080000	27.71
bin5-62	Chr05	6140000	28.98
bin5-63	Chr05	6180000	29.6
bin5-64	Chr05	6220000	30.65
bin5-65	Chr05	6280000	31.06
bin5-66	Chr05	6420000	31.27
bin5-67	Chr05	6540000	31.47
bin5-68	Chr05	6600000	31.88
bin5-69	Chr05	6660000	32.08
bin5-70	Chr05	6700000	32.29
bin5-71	Chr05	6760000	32.7
bin5-72	Chr05	6840000	32.7
bin5-73	Chr05	6900000	32.9
bin5-74	Chr05	6960000	33.1
bin5-75	Chr05	7040000	33.31
bin5-76	Chr05	7140000	33.51
bin5-77	Chr05	7220000	33.71
bin5-78	Chr05	7260000	33.71
bin5-79	Chr05	7320000	34.76
bin5-80	Chr05	7380000	35.17
bin5-81	Chr05	7540000	35.38
bin5-82	Chr05	7740000	35.58
bin5-83	Chr05	7900000	35.58
bin5-84	Chr05	8460000	37.08
bin5-85	Chr05	8940000	37.08
bin5-86	Chr05	8980000	38.35
bin5-87	Chr05	9080000	38.55
bin5-88	Chr05	11480000	38.76
bin5-89	Chr05	13820000	39.59
bin5-90	Chr05	13860000	40.42
bin5-91	Chr05	13900000	40.63
bin5-92	Chr05	13940000	41.04
bin5-93	Chr05	13980000	41.45
bin5-94	Chr05	14040000	42.5
bin5-95	Chr05	14120000	42.7
bin5-96	Chr05	14180000	42.91
bin5-97	Chr05	14400000	45.1
bin5-98	Chr05	14660000	45.1
bin5-99	Chr05	14860000	46.38
bin5-100	Chr05	15020000	46.38
bin5-101	Chr05	15060000	46.38
bin5-102	Chr05	15100000	46.58
bin5-103	Chr05	15320000	46.78
bin5-104	Chr05	15760000	46.78
bin5-105	Chr05	16040000	46.78
bin5-106	Chr05	16100000	46.99
bin5-107	Chr05	16140000	47.19
bin5-108	Chr05	16200000	47.39
bin5-109	Chr05	16280000	47.6
bin5-110	Chr05	16380000	47.6
bin5-111	Chr05	16460000	47.8
bin5-112	Chr05	16500000	48
bin5-113	Chr05	16620000	48.21
bin5-114	Chr05	16740000	48.41
bin5-115	Chr05	16780000	48.61
bin5-116	Chr05	16820000	48.82
bin5-117	Chr05	16860000	49.02
bin5-118	Chr05	16900000	49.43
bin5-119	Chr05	16980000	49.84
bin5-120	Chr05	17060000	51.57
bin5-121	Chr05	17100000	51.77
bin5-122	Chr05	17240000	51.77
bin5-123	Chr05	17400000	51.77
bin5-124	Chr05	17480000	52.82
bin5-125	Chr05	17540000	53.02
bin5-126	Chr05	17720000	53.23
bin5-127	Chr05	17900000	53.43
bin5-128	Chr05	17940000	53.63
bin5-129	Chr05	17980000	53.84
bin5-130	Chr05	18020000	54.04
bin5-131	Chr05	18060000	54.45
bin5-132	Chr05	18120000	54.45
bin5-133	Chr05	18220000	54.65
bin5-134	Chr05	18300000	54.86
bin5-135	Chr05	18360000	55.06
bin5-136	Chr05	18420000	55.26
bin5-137	Chr05	18460000	55.46
bin5-138	Chr05	18500000	55.87
bin5-139	Chr05	18540000	56.08
bin5-140	Chr05	18580000	56.7
bin5-141	Chr05	18620000	56.9
bin5-142	Chr05	18720000	57.1
bin5-143	Chr05	18860000	58.83
bin5-144	Chr05	18940000	61.77
bin5-145	Chr05	18980000	63.05
bin5-146	Chr05	19060000	64.54
bin5-147	Chr05	19140000	64.54
bin5-148	Chr05	19200000	64.54
bin5-149	Chr05	19260000	64.54
bin5-150	Chr05	19360000	64.75
bin5-151	Chr05	19500000	64.95
bin5-152	Chr05	19600000	65.15
bin5-153	Chr05	19660000	65.36
bin5-154	Chr05	19700000	65.56
bin5-155	Chr05	19740000	65.56
bin5-156	Chr05	19780000	65.56
bin5-157	Chr05	19860000	65.97
bin5-158	Chr05	20040000	66.59
bin5-159	Chr05	20200000	68.32
bin5-160	Chr05	20340000	68.73
bin5-161	Chr05	20480000	69.78
bin5-162	Chr05	20580000	69.78
bin5-163	Chr05	20740000	70.4
bin5-164	Chr05	20860000	71.23
bin5-165	Chr05	20980000	72.06
bin5-166	Chr05	21200000	72.27
bin5-167	Chr05	21360000	74.23
bin5-168	Chr05	21440000	74.43
bin5-169	Chr05	21500000	74.84
bin5-170	Chr05	21540000	75.89
bin5-171	Chr05	21600000	76.3
bin5-172	Chr05	21700000	76.92
bin5-173	Chr05	21840000	77.33
bin5-174	Chr05	22000000	77.53
bin5-175	Chr05	22160000	77.74
bin5-176	Chr05	22380000	77.94
bin5-177	Chr05	22540000	78.14
bin5-178	Chr05	22580000	78.35
bin5-179	Chr05	22680000	78.55
bin5-180	Chr05	22880000	78.75
bin5-181	Chr05	23100000	78.96
bin5-182	Chr05	23240000	80.01
bin5-183	Chr05	23320000	80.42
bin5-184	Chr05	23380000	80.62
bin5-185	Chr05	23440000	81.03
bin5-186	Chr05	23500000	81.23
bin5-187	Chr05	23540000	81.44
bin5-188	Chr05	23600000	81.64
bin5-189	Chr05	23700000	82.05
bin5-190	Chr05	23920000	82.25
bin5-191	Chr05	24120000	82.66
bin5-192	Chr05	24220000	83.07
bin5-193	Chr05	24300000	83.28
bin5-194	Chr05	24420000	83.48
bin5-195	Chr05	24540000	84.53
bin5-196	Chr05	24580000	85.58
bin5-197	Chr05	24640000	85.99
bin5-198	Chr05	24720000	86.2
bin5-199	Chr05	24840000	86.61
bin5-200	Chr05	24940000	86.81
bin5-201	Chr05	25020000	87.86
bin5-202	Chr05	25140000	88.06
bin5-203	Chr05	25300000	88.68
bin5-204	Chr05	25440000	88.89
bin5-205	Chr05	25520000	89.3
bin5-206	Chr05	25580000	89.5
bin5-207	Chr05	25660000	89.7
bin5-208	Chr05	25760000	89.91
bin5-209	Chr05	25820000	90.32
bin5-210	Chr05	26080000	90.94
bin5-211	Chr05	26340000	91.14
bin5-212	Chr05	26380000	91.34
bin5-213	Chr05	26700000	91.55
bin5-214	Chr05	27140000	91.75
bin5-215	Chr05	27300000	91.95
bin5-216	Chr05	27340000	92.57
bin5-217	Chr05	27460000	93.19
bin5-218	Chr05	27600000	96.65
bin5-219	Chr05	27740000	96.86
bin5-220	Chr05	27880000	97.06
bin5-221	Chr05	27960000	97.26
bin5-222	Chr05	28020000	97.47
bin5-223	Chr05	28160000	97.67
bin5-224	Chr05	28320000	97.87
bin5-225	Chr05	28400000	98.28
bin5-226	Chr05	28480000	98.28
bin5-227	Chr05	28580000	98.49
bin5-228	Chr05	28660000	98.69
bin5-229	Chr05	28700000	98.89
bin5-230	Chr05	28760000	98.89
bin5-231	Chr05	28820000	99.1
bin5-232	Chr05	28860000	99.1
bin5-233	Chr05	28900000	99.1
bin5-234	Chr05	28960000	99.3
bin5-235	Chr05	29020000	99.3
bin5-236	Chr05	29080000	99.5
bin5-237	Chr05	29240000	99.71
bin5-238	Chr05	29420000	100.12
bin5-239	Chr05	29540000	100.32
bin5-240	Chr05	29660000	100.94
bin5-241	Chr05	29780000	102.67
bin5-242	Chr05	29900000	103.72
bin6-1	Chr06	40000	0
bin6-2	Chr06	140000	0.2
bin6-3	Chr06	220000	0.82
bin6-4	Chr06	260000	1.87
bin6-5	Chr06	320000	2.49
bin6-6	Chr06	380000	2.7
bin6-7	Chr06	420000	3.11
bin6-8	Chr06	460000	3.94
bin6-9	Chr06	600000	3.94
bin6-10	Chr06	760000	4.35
bin6-11	Chr06	820000	5.62
bin6-12	Chr06	1020000	6.67
bin6-13	Chr06	1220000	7.08
bin6-14	Chr06	1300000	7.29
bin6-15	Chr06	1380000	7.49
bin6-16	Chr06	1420000	7.9
bin6-17	Chr06	1540000	8.1
bin6-18	Chr06	1660000	8.72
bin6-19	Chr06	1800000	8.93
bin6-20	Chr06	1980000	16.44
bin6-21	Chr06	2060000	16.64
bin6-22	Chr06	2200000	17.05
bin6-23	Chr06	2340000	19.01
bin6-24	Chr06	2460000	19.21
bin6-25	Chr06	2760000	19.42
bin6-26	Chr06	3200000	19.83
bin6-27	Chr06	3520000	20.03
bin6-28	Chr06	3660000	20.23
bin6-29	Chr06	3800000	20.44
bin6-30	Chr06	4020000	20.64
bin6-31	Chr06	4280000	20.84
bin6-32	Chr06	4520000	21.68
bin6-33	Chr06	4680000	21.88
bin6-34	Chr06	4740000	22.71
bin6-35	Chr06	4860000	22.92
bin6-36	Chr06	5060000	23.12
bin6-37	Chr06	5320000	23.53
bin6-38	Chr06	5520000	23.94
bin6-39	Chr06	5580000	23.94
bin6-40	Chr06	5640000	23.94
bin6-41	Chr06	5740000	24.14
bin6-42	Chr06	5820000	25.87
bin6-43	Chr06	5880000	26.07
bin6-44	Chr06	5960000	26.69
bin6-45	Chr06	6020000	26.9
bin6-46	Chr06	6080000	27.52
bin6-47	Chr06	6160000	27.72
bin6-48	Chr06	6220000	28.13
bin6-49	Chr06	6260000	28.33
bin6-50	Chr06	6300000	30.77
bin6-51	Chr06	6340000	30.98
bin6-52	Chr06	6380000	31.6
bin6-53	Chr06	6460000	33.32
bin6-54	Chr06	6540000	33.94
bin6-55	Chr06	6620000	34.56
bin6-56	Chr06	6700000	34.77
bin6-57	Chr06	6780000	34.97
bin6-58	Chr06	6860000	35.38
bin6-59	Chr06	6940000	35.58
bin6-60	Chr06	7060000	36.42
bin6-61	Chr06	7160000	38.38
bin6-62	Chr06	7240000	38.58
bin6-63	Chr06	7320000	38.78
bin6-64	Chr06	7400000	38.99
bin6-65	Chr06	7580000	41.19
bin6-66	Chr06	7840000	41.6
bin6-67	Chr06	7980000	42.22
bin6-68	Chr06	8020000	42.84
bin6-69	Chr06	8160000	42.84
bin6-70	Chr06	8340000	43.04
bin6-71	Chr06	8420000	43.45
bin6-72	Chr06	8500000	43.65
bin6-73	Chr06	8640000	43.86
bin6-74	Chr06	8760000	44.27
bin6-75	Chr06	8840000	48.84
bin6-76	Chr06	8900000	49.25
bin6-77	Chr06	8940000	49.66
bin6-78	Chr06	9040000	50.07
bin6-79	Chr06	9160000	50.48
bin6-80	Chr06	9220000	50.48
bin6-81	Chr06	9300000	50.68
bin6-82	Chr06	9400000	51.3
bin6-83	Chr06	9460000	51.51
bin6-84	Chr06	9520000	52.13
bin6-85	Chr06	9580000	52.54
bin6-86	Chr06	9700000	52.74
bin6-87	Chr06	9820000	52.94
bin6-88	Chr06	9920000	53.35
bin6-89	Chr06	10040000	53.56
bin6-90	Chr06	10100000	53.76
bin6-91	Chr06	10180000	53.96
bin6-92	Chr06	10560000	54.16
bin6-93	Chr06	10900000	54.37
bin6-94	Chr06	10940000	54.57
bin6-95	Chr06	10980000	54.77
bin6-96	Chr06	11040000	54.98
bin6-97	Chr06	11140000	55.39
bin6-98	Chr06	11220000	55.59
bin6-99	Chr06	11260000	55.59
bin6-100	Chr06	11320000	55.79
bin6-101	Chr06	11400000	56
bin6-102	Chr06	11460000	56.2
bin6-103	Chr06	11580000	56.61
bin6-104	Chr06	11820000	56.81
bin6-105	Chr06	12000000	57.02
bin6-106	Chr06	12100000	57.22
bin6-107	Chr06	12440000	57.22
bin6-108	Chr06	12880000	57.42
bin6-109	Chr06	13060000	57.63
bin6-110	Chr06	13520000	57.83
bin6-111	Chr06	15280000	58.03
bin6-112	Chr06	16740000	58.24
bin6-113	Chr06	17240000	58.44
bin6-114	Chr06	17620000	58.64
bin6-115	Chr06	17800000	58.85
bin6-116	Chr06	18100000	59.05
bin6-117	Chr06	18780000	59.25
bin6-118	Chr06	19400000	59.46
bin6-119	Chr06	19500000	59.87
bin6-120	Chr06	19600000	60.28
bin6-121	Chr06	19700000	60.28
bin6-122	Chr06	19780000	60.69
bin6-123	Chr06	19860000	61.1
bin6-124	Chr06	20060000	61.3
bin6-125	Chr06	20260000	61.71
bin6-126	Chr06	20340000	61.91
bin6-127	Chr06	20420000	62.12
bin6-128	Chr06	20500000	62.12
bin6-129	Chr06	20600000	62.32
bin6-130	Chr06	20660000	62.73
bin6-131	Chr06	20720000	63.14
bin6-132	Chr06	20820000	63.76
bin6-133	Chr06	20920000	63.96
bin6-134	Chr06	21100000	64.37
bin6-135	Chr06	21280000	64.37
bin6-136	Chr06	21340000	64.57
bin6-137	Chr06	21420000	64.57
bin6-138	Chr06	21520000	64.78
bin6-139	Chr06	21660000	65.4
bin6-140	Chr06	21940000	65.81
bin6-141	Chr06	22160000	66.01
bin6-142	Chr06	22220000	66.21
bin6-143	Chr06	22320000	66.21
bin6-144	Chr06	22460000	66.42
bin6-145	Chr06	22700000	66.62
bin6-146	Chr06	22900000	66.82
bin6-147	Chr06	22980000	66.82
bin6-148	Chr06	23100000	67.23
bin6-149	Chr06	23340000	67.44
bin6-150	Chr06	23540000	67.64
bin6-151	Chr06	23620000	67.84
bin6-152	Chr06	23700000	68.05
bin6-153	Chr06	23800000	69.1
bin6-154	Chr06	23900000	69.1
bin6-155	Chr06	24060000	69.3
bin6-156	Chr06	24220000	69.5
bin6-157	Chr06	24260000	71.7
bin6-158	Chr06	24300000	72.11
bin6-159	Chr06	24340000	72.32
bin6-160	Chr06	24380000	72.52
bin6-161	Chr06	24420000	75.21
bin6-162	Chr06	24520000	79.78
bin6-163	Chr06	24720000	79.99
bin6-164	Chr06	24860000	80.19
bin6-165	Chr06	24920000	80.39
bin6-166	Chr06	25020000	80.6
bin6-167	Chr06	25100000	80.8
bin6-168	Chr06	25140000	81.21
bin6-169	Chr06	25180000	82.04
bin6-170	Chr06	25220000	82.45
bin6-171	Chr06	25260000	83.07
bin6-172	Chr06	25460000	83.28
bin6-173	Chr06	25660000	85.24
bin6-174	Chr06	25700000	85.44
bin6-175	Chr06	25840000	85.64
bin6-176	Chr06	26000000	85.64
bin6-177	Chr06	26060000	86.05
bin6-178	Chr06	26120000	86.46
bin6-179	Chr06	26180000	86.67
bin6-180	Chr06	26240000	86.87
bin6-181	Chr06	26300000	87.07
bin6-182	Chr06	26420000	87.28
bin6-183	Chr06	26540000	87.48
bin6-184	Chr06	26580000	87.68
bin6-185	Chr06	26640000	87.68
bin6-186	Chr06	26700000	87.89
bin6-187	Chr06	26760000	88.3
bin6-188	Chr06	26840000	88.7
bin6-189	Chr06	26900000	88.91
bin6-190	Chr06	26940000	89.32
bin6-191	Chr06	26980000	89.52
bin6-192	Chr06	27020000	89.52
bin6-193	Chr06	27080000	89.52
bin6-194	Chr06	27140000	89.93
bin6-195	Chr06	27180000	90.34
bin6-196	Chr06	27220000	90.34
bin6-197	Chr06	27320000	90.34
bin6-198	Chr06	27420000	90.54
bin6-199	Chr06	27460000	90.75
bin6-200	Chr06	27520000	90.75
bin6-201	Chr06	27580000	93.69
bin6-202	Chr06	27620000	94.1
bin6-203	Chr06	27700000	94.51
bin6-204	Chr06	27840000	94.92
bin6-205	Chr06	27980000	95.75
bin6-206	Chr06	28060000	96.16
bin6-207	Chr06	28100000	96.37
bin6-208	Chr06	28140000	98.09
bin6-209	Chr06	28200000	98.3
bin6-210	Chr06	28300000	98.71
bin6-211	Chr06	28380000	99.12
bin6-212	Chr06	28420000	99.95
bin6-213	Chr06	28460000	100.36
bin6-214	Chr06	28560000	100.56
bin6-215	Chr06	28740000	100.97
bin6-216	Chr06	28860000	101.18
bin6-217	Chr06	28900000	101.38
bin6-218	Chr06	28960000	101.79
bin6-219	Chr06	29080000	101.99
bin6-220	Chr06	29300000	102.19
bin6-221	Chr06	29480000	103.47
bin6-222	Chr06	29580000	104.96
bin6-223	Chr06	29660000	105.37
bin6-224	Chr06	29780000	105.99
bin6-225	Chr06	30020000	106.2
bin6-226	Chr06	30300000	107.25
bin6-227	Chr06	30480000	107.45
bin6-228	Chr06	30540000	107.66
bin6-229	Chr06	30580000	107.86
bin6-230	Chr06	30640000	108.27
bin6-231	Chr06	30780000	108.47
bin6-232	Chr06	31060000	110.67
bin7-1	Chr07	140000	0
bin7-2	Chr07	460000	6.8
bin7-3	Chr07	720000	11.96
bin7-4	Chr07	840000	11.96
bin7-5	Chr07	960000	13.02
bin7-6	Chr07	1120000	13.64
bin7-7	Chr07	1260000	13.84
bin7-8	Chr07	1380000	14.04
bin7-9	Chr07	1460000	14.25
bin7-10	Chr07	1500000	14.45
bin7-11	Chr07	1640000	15.5
bin7-12	Chr07	1780000	15.7
bin7-13	Chr07	1820000	16.54
bin7-14	Chr07	1860000	16.74
bin7-15	Chr07	1920000	17.15
bin7-16	Chr07	1980000	17.56
bin7-17	Chr07	2040000	17.76
bin7-18	Chr07	2120000	18.38
bin7-19	Chr07	2200000	18.79
bin7-20	Chr07	2360000	19.63
bin7-21	Chr07	2520000	19.63
bin7-22	Chr07	2580000	19.83
bin7-23	Chr07	2640000	20.03
bin7-24	Chr07	2700000	20.44
bin7-25	Chr07	2760000	20.65
bin7-26	Chr07	2820000	21.92
bin7-27	Chr07	2880000	21.92
bin7-28	Chr07	2940000	22.75
bin7-29	Chr07	3020000	23.16
bin7-30	Chr07	3200000	24
bin7-31	Chr07	3360000	24.2
bin7-32	Chr07	3440000	24.61
bin7-33	Chr07	3560000	24.81
bin7-34	Chr07	3660000	25.65
bin7-35	Chr07	3700000	25.85
bin7-36	Chr07	3820000	26.05
bin7-37	Chr07	4080000	28.01
bin7-38	Chr07	4420000	28.22
bin7-39	Chr07	4660000	28.42
bin7-40	Chr07	4840000	28.62
bin7-41	Chr07	5040000	28.83
bin7-42	Chr07	5180000	29.45
bin7-43	Chr07	5280000	29.65
bin7-44	Chr07	5500000	29.85
bin7-45	Chr07	5760000	30.06
bin7-46	Chr07	5920000	30.26
bin7-47	Chr07	6040000	30.88
bin7-48	Chr07	6100000	31.08
bin7-49	Chr07	6220000	31.49
bin7-50	Chr07	6420000	31.9
bin7-51	Chr07	6620000	32.1
bin7-52	Chr07	6740000	32.51
bin7-53	Chr07	6840000	32.72
bin7-54	Chr07	6940000	32.72
bin7-55	Chr07	6980000	32.72
bin7-56	Chr07	7020000	32.92
bin7-57	Chr07	7060000	33.54
bin7-58	Chr07	7100000	33.95
bin7-59	Chr07	7140000	34.36
bin7-60	Chr07	7200000	34.56
bin7-61	Chr07	7260000	34.77
bin7-62	Chr07	7300000	34.77
bin7-63	Chr07	7360000	34.77
bin7-64	Chr07	7500000	34.77
bin7-65	Chr07	7620000	34.97
bin7-66	Chr07	7840000	35.17
bin7-67	Chr07	8060000	35.17
bin7-68	Chr07	8120000	35.38
bin7-69	Chr07	8180000	35.79
bin7-70	Chr07	8240000	36.2
bin7-71	Chr07	8400000	36.2
bin7-72	Chr07	8600000	36.4
bin7-73	Chr07	8700000	36.6
bin7-74	Chr07	8740000	36.6
bin7-75	Chr07	8800000	36.6
bin7-76	Chr07	8920000	36.6
bin7-77	Chr07	9100000	36.6
bin7-78	Chr07	9220000	36.6
bin7-79	Chr07	9300000	36.6
bin7-80	Chr07	9400000	36.81
bin7-81	Chr07	9480000	37.22
bin7-82	Chr07	9600000	37.42
bin7-83	Chr07	9800000	37.62
bin7-84	Chr07	9940000	37.83
bin7-85	Chr07	9980000	38.03
bin7-86	Chr07	10020000	38.23
bin7-87	Chr07	10060000	38.64
bin7-88	Chr07	10160000	38.64
bin7-89	Chr07	10380000	38.64
bin7-90	Chr07	10720000	38.85
bin7-91	Chr07	11000000	38.85
bin7-92	Chr07	11240000	38.85
bin7-93	Chr07	11420000	39.26
bin7-94	Chr07	11460000	39.46
bin7-95	Chr07	11620000	39.66
bin7-96	Chr07	11820000	39.87
bin7-97	Chr07	12140000	40.07
bin7-98	Chr07	12540000	40.27
bin7-99	Chr07	12780000	40.48
bin7-100	Chr07	12960000	40.89
bin7-101	Chr07	13060000	41.09
bin7-102	Chr07	13100000	41.5
bin7-103	Chr07	13160000	41.7
bin7-104	Chr07	13240000	42.11
bin7-105	Chr07	13360000	42.31
bin7-106	Chr07	13500000	42.52
bin7-107	Chr07	13600000	42.72
bin7-108	Chr07	13720000	42.92
bin7-109	Chr07	14180000	43.13
bin7-110	Chr07	14580000	43.33
bin7-111	Chr07	14660000	43.33
bin7-112	Chr07	14740000	43.74
bin7-113	Chr07	14900000	43.94
bin7-114	Chr07	15120000	44.35
bin7-115	Chr07	15220000	44.56
bin7-116	Chr07	15260000	44.97
bin7-117	Chr07	15360000	45.17
bin7-118	Chr07	15480000	45.58
bin7-119	Chr07	15560000	45.78
bin7-120	Chr07	15700000	45.99
bin7-121	Chr07	15820000	45.99
bin7-122	Chr07	15900000	45.99
bin7-123	Chr07	16040000	46.19
bin7-124	Chr07	16180000	46.6
bin7-125	Chr07	16280000	46.6
bin7-126	Chr07	16340000	46.8
bin7-127	Chr07	16420000	47.01
bin7-128	Chr07	16500000	47.21
bin7-129	Chr07	16700000	47.83
bin7-130	Chr07	16900000	48.24
bin7-131	Chr07	16980000	48.24
bin7-132	Chr07	17060000	48.44
bin7-133	Chr07	17140000	48.65
bin7-134	Chr07	17240000	49.06
bin7-135	Chr07	17320000	49.26
bin7-136	Chr07	17400000	50.09
bin7-137	Chr07	17460000	50.3
bin7-138	Chr07	17580000	50.92
bin7-139	Chr07	17740000	51.33
bin7-140	Chr07	17900000	51.53
bin7-141	Chr07	18060000	51.94
bin7-142	Chr07	18160000	52.14
bin7-143	Chr07	18220000	52.35
bin7-144	Chr07	18280000	52.55
bin7-145	Chr07	18360000	52.75
bin7-146	Chr07	18420000	52.96
bin7-147	Chr07	18460000	53.16
bin7-148	Chr07	18500000	54.89
bin7-149	Chr07	18580000	55.09
bin7-150	Chr07	18720000	55.29
bin7-151	Chr07	18840000	55.5
bin7-152	Chr07	18920000	55.5
bin7-153	Chr07	18980000	55.5
bin7-154	Chr07	19020000	56.33
bin7-155	Chr07	19060000	56.53
bin7-156	Chr07	19100000	56.94
bin7-157	Chr07	19140000	57.35
bin7-158	Chr07	19180000	57.56
bin7-159	Chr07	19220000	57.97
bin7-160	Chr07	19260000	58.8
bin7-161	Chr07	19300000	59
bin7-162	Chr07	19340000	59.41
bin7-163	Chr07	19380000	60.03
bin7-164	Chr07	19420000	60.44
bin7-165	Chr07	19460000	60.85
bin7-166	Chr07	19500000	61.26
bin7-167	Chr07	19560000	62.1
bin7-168	Chr07	19620000	62.3
bin7-169	Chr07	19740000	62.71
bin7-170	Chr07	19920000	62.91
bin7-171	Chr07	20140000	63.11
bin7-172	Chr07	20380000	63.32
bin7-173	Chr07	21060000	63.52
bin7-174	Chr07	21680000	69
bin7-175	Chr07	22280000	69.41
bin7-176	Chr07	22860000	71.37
bin7-177	Chr07	22900000	71.57
bin7-178	Chr07	22940000	72.85
bin7-179	Chr07	23060000	73.05
bin7-180	Chr07	23180000	73.25
bin7-181	Chr07	23340000	73.46
bin7-182	Chr07	23520000	73.66
bin7-183	Chr07	23680000	74.28
bin7-184	Chr07	23900000	74.9
bin7-185	Chr07	24060000	75.31
bin7-186	Chr07	24140000	75.72
bin7-187	Chr07	24180000	75.92
bin7-188	Chr07	24260000	76.12
bin7-189	Chr07	24360000	76.33
bin7-190	Chr07	24420000	77.38
bin7-191	Chr07	24480000	78.65
bin7-192	Chr07	24540000	79.27
bin7-193	Chr07	24660000	81.47
bin7-194	Chr07	24860000	82.97
bin7-195	Chr07	24980000	83.17
bin7-196	Chr07	25040000	83.37
bin7-197	Chr07	25140000	83.78
bin7-198	Chr07	25260000	83.99
bin7-199	Chr07	25340000	84.19
bin7-200	Chr07	25420000	84.81
bin7-201	Chr07	25560000	85.01
bin7-202	Chr07	25760000	85.22
bin7-203	Chr07	25900000	86.27
bin7-204	Chr07	25940000	87.1
bin7-205	Chr07	25980000	87.3
bin7-206	Chr07	26040000	87.51
bin7-207	Chr07	26100000	89.01
bin7-208	Chr07	26180000	89.21
bin7-209	Chr07	26260000	89.41
bin7-210	Chr07	26300000	89.41
bin7-211	Chr07	26340000	89.41
bin7-212	Chr07	26400000	89.62
bin7-213	Chr07	26460000	89.82
bin7-214	Chr07	26500000	90.23
bin7-215	Chr07	26620000	90.43
bin7-216	Chr07	26760000	90.63
bin7-217	Chr07	26820000	90.84
bin7-218	Chr07	26880000	91.04
bin7-219	Chr07	26940000	91.04
bin7-220	Chr07	26980000	91.24
bin7-221	Chr07	27340000	91.45
bin7-222	Chr07	27800000	91.65
bin7-223	Chr07	28000000	92.06
bin7-224	Chr07	28100000	92.26
bin7-225	Chr07	28140000	93.1
bin7-226	Chr07	28200000	93.3
bin7-227	Chr07	28280000	93.5
bin7-228	Chr07	28360000	94.12
bin7-229	Chr07	28420000	94.96
bin7-230	Chr07	28460000	95.37
bin7-231	Chr07	28520000	95.57
bin7-232	Chr07	28640000	95.77
bin7-233	Chr07	28740000	96.61
bin7-234	Chr07	28780000	97.02
bin7-235	Chr07	28820000	97.22
bin7-236	Chr07	28860000	97.42
bin7-237	Chr07	28900000	98.48
bin7-238	Chr07	28960000	98.68
bin7-239	Chr07	29040000	98.88
bin7-240	Chr07	29200000	99.5
bin7-241	Chr07	29360000	100.12
bin7-242	Chr07	29520000	100.33
bin7-243	Chr07	29660000	100.53
bin8-1	Chr08	140000	0
bin8-2	Chr08	300000	0
bin8-3	Chr08	380000	0.2
bin8-4	Chr08	540000	0.2
bin8-5	Chr08	660000	0.2
bin8-6	Chr08	740000	0.61
bin8-7	Chr08	820000	0.82
bin8-8	Chr08	880000	1.02
bin8-9	Chr08	960000	1.22
bin8-10	Chr08	1020000	1.43
bin8-11	Chr08	1060000	1.63
bin8-12	Chr08	1140000	2.25
bin8-13	Chr08	1220000	2.87
bin8-14	Chr08	1380000	3.28
bin8-15	Chr08	1640000	3.48
bin8-16	Chr08	1780000	4.32
bin8-17	Chr08	1820000	4.94
bin8-18	Chr08	1860000	5.35
bin8-19	Chr08	1920000	5.55
[truncated: 1,058 more rows]
